# Supplementary material for: Tuberculosis and Post-Tuberculosis Lung Changes Are Associated with Exacerbations and Mortality in Chronic Obstructive Pulmonary Disease: A Population-Based Retrospective Cohort Study
Source: J Pers Med. 2026 Jun 29;16(7):351. doi: 10.3390/jpm16070351 (PMC13412321; doi:10.3390/jpm16070351)
Supplement: Supplementary file 1 [file jpm-16-00351-s001.zip]

Archive with 1 entries (1 files):
- jpm-4314599.pdf
